# Supplementary material for: Orofacial dyskinesia post resection of pineal gland tumor
Source: J Surg Case Rep. 2020 Dec 26;2020(12):rjaa465. doi: 10.1093/jscr/rjaa465 (PMC7769191; doi:10.1093/jscr/rjaa465)
Supplement: Video-1_rjaa465 [file video-1_rjaa465.zip]

Archive with 1 entries (1 files):
- Video-1_rjaa465.mp4
